# Supplementary material for: Carbon Acidity in Enzyme Active Sites
Source: Front Bioeng Biotechnol. 2019 Feb 19;7:25. doi: 10.3389/fbioe.2019.00025 (PMC6389717; doi:10.3389/fbioe.2019.00025)
Supplement: Supplementary file 2 [file Data_Sheet_1.ZIP]

Archive with 5 entries (5 files):
- COPASI_FILES/Aspartate_aminotransferase.cps
- COPASI_FILES/Dialkylglycine_decarboxylase.cps
- COPASI_FILES/Fumarase.cps
- COPASI_FILES/Ketosteroid_isomerase.cps
- COPASI_FILES/Mandelate_racemase.cps
